# Supplementary material for: Tuning Mechanical Properties, Swelling, and Enzymatic Degradation of Chitosan Cryogels Using Diglycidyl Ethers of Glycols with Different Chain Length as Cross-Linkers
Source: Gels. 2024 Jul 21;10(7):483. doi: 10.3390/gels10070483 (PMC11276332; doi:10.3390/gels10070483)
Supplement: Supplementary file 1 [file gels-10-00483-s001.zip]

Archive with 1 entries (1 files):
- gels-3098935-supplementary.pdf
